# Supplementary material for: The Effects of Feeding ybfQ-Deficient Gut Bacteria on Radio-Tolerance in Symbiotic Caenorhabditis elegans: The Key Role of Isoscoparin
Source: Microorganisms. 2025 Nov 19;13(11):2626. doi: 10.3390/microorganisms13112626 (PMC12655312; doi:10.3390/microorganisms13112626)
Supplement: Supplementary file 1 [file microorganisms-13-02626-s001.zip]

Archive with 1 entries (1 files):
- microorganisms-3973848-supplementary.pdf
